# Supplementary material for: A Novel Schiff Base Probe Based on Fluorescein for Fluorometric and Colorimetric Dual-Mode Rapid Detection of Cu2+
Source: Molecules. 2025 Sep 20;30(18):3824. doi: 10.3390/molecules30183824 (PMC12472230; doi:10.3390/molecules30183824)
Supplement: Supplementary file 1 [file molecules-30-03824-s001.zip]

Archive with 1 entries (1 files):
- molecules-3695462-supplementary.pdf
